# Supplementary material for: Metabolomic changes of the multi (-AGC-) kinase inhibitor AT13148 in cells, mice and patients are associated with NOS regulation
Source: Metabolomics. 2020 Apr 13;16(4):50. doi: 10.1007/s11306-020-01676-0 (PMC7154022; doi:10.1007/s11306-020-01676-0)
Supplement: Supplementary file 2 — Supplementary file2 (XLSX 10 kb) [file 11306_2020_1676_MOESM2_ESM.xlsx]

## Sheet: Sheet1
	20 metabolites in HILIC method in cellular screen
	Name	Q1 Mass - 1	Q3 Mass - 1
1	Kynurenic acid	188	144
2	Uridine	243	200
3	5-oxo-l-proline	128	82.1
4	N-Acetyl-glucosamine 1-phosphate	300	79
5	Citrulline	176	159
6	Citrate	191.05	87
7	Flavin adenine dinucleotide	786	348
8	Nicotinamide	123.1	80
9	N2-Acetylornithine	175	115.1
10	Glycerol 3-phosphocholine	258.1	104
11	L-Tryptophan	205	146
12	Uridine 5-diphosphate	403	159
13	Creatinine	114	44.2
14	Malate	133	115
15	Pyridoxine	170	134
16	L-Arginine	175.02	60
17	L-Lysine	147	67
18	Lactate	89	43.2
19	Xanthine	151	108
20	Urate	167.001	124
