# Supplementary material for: Metabolomic changes of the multi (-AGC-) kinase inhibitor AT13148 in cells, mice and patients are associated with NOS regulation
Source: Metabolomics. 2020 Apr 13;16(4):50. doi: 10.1007/s11306-020-01676-0 (PMC7154022; doi:10.1007/s11306-020-01676-0)
Supplement: Supplementary file 3 — Supplementary file3 (XLSX 11 kb) [file 11306_2020_1676_MOESM3_ESM.xlsx]

## Sheet: Sheet1
	Significant metabolites in clinical cohorts (6-12-24h/doses compared to 40mg)
	Metabolite	Kruskal-Wallis (p value)
	Asymmetric dimethylarginine	0.0044
	L-Asparagine	0.0015
	Dodecenoylcarnitine	0.0382
	Butyrylcarnitine	0.0118
	Butenylcarnitine	0.0061
	Glutaconylcarnitine	0.008
	Hexenoylcarnitine	0.0012
	Octanoylcarnitine	0.0498
	L-Lysine	0.0035
	lysoPhosphatidylcholine acylC17:0	0.0476
	lysoPhosphatidylcholine acylC18:2	0.0425
	lysoPhosphatidylcholine acylC26:1	0.0201
	lysoPhosphatidylcholine acylC28:1	0.0396
	Methionine sulfoxide	0.0228
	Phosphatidylcholine diacyl C30:0	0.0038
	Phosphatidylcholine diacyl C32:1	0.0357
	Phosphatidylcholine diacyl C34:3	0.0189
	Phosphatidylcholine diacyl C34:4	0.0153
	Phosphatidylcholine diacyl C36:0	0.0003
	Phosphatidylcholine diacyl C36:1	0.0223
	Phosphatidylcholine diacyl C36:6	0.0265
	Phosphatidylcholine diacyl C42:6	0.0491
	Phosphatidylcholine acyl-alkyl C30:0	0.0095
	Phosphatidylcholine acyl-alkyl C32:1	0.0256
	Phosphatidylcholine acyl-alkyl C34:0	0.0191
	Phosphatidylcholine acyl-alkyl C34:2	0.0478
	Phosphatidylcholine acyl-alkyl C34:3	0.0108
	Phosphatidylcholine acyl-alkyl C38:0	0.0231
	Phosphatidylcholine acyl-alkyl C38:2	0.0042
	Phosphatidylcholine acyl-alkyl C42:4	0.0439
	Sarcosine	0.0496
	Spermidine	0.0008
	L-Tyrosine	0.0106
